# Supplementary material for: Analysis of Human Gut Microbiota Composition Associated to the Presence of Commensal and Pathogen Microorganisms in Côte d’Ivoire
Source: Microorganisms. 2021 Aug 18;9(8):1763. doi: 10.3390/microorganisms9081763 (PMC8400437; doi:10.3390/microorganisms9081763)
Supplement: Supplementary file 1 [file microorganisms-09-01763-s001.zip]

Archive with 6 entries (5 files):
- microorganisms-1330453-supplementary/
- microorganisms-1330453-supplementary/Figure S1A and Table S1A.pdf
- microorganisms-1330453-supplementary/Figure S2.pdf
- microorganisms-1330453-supplementary/Table S3A and Figure S3.pdf
- microorganisms-1330453-supplementary/Table S4A-E.pdf
- microorganisms-1330453-supplementary/Table S5A-E.pdf
